# Supplementary material for: SRSF1 acts as an IFN-I-regulated cellular dependency factor decisively affecting HIV-1 post-integration steps
Source: Front Immunol. 2022 Nov 15;13:935800. doi: 10.3389/fimmu.2022.935800 (PMC9706209; doi:10.3389/fimmu.2022.935800)
Supplement: Supplementary file 2 [file Table_1.xlsx]

## Sheet: uninfected vs. HIV+
	Transcripts Per Kilobase Million (TPM)
	SRSF1	SRSF2	SRSF3	SRSF4	SRSF5	SRSF6	SRSF7	SRSF8	SRSF9	SRSF10	SRSF11	SRSF12
uninfected donor 1	198.858	150.872	78.2439	39.0561	87.9266	53.7305	46.5481	44.9293	5.37082	26.5628	79.9705	0.401942
uninfected donor 2	235.566	150.259	115.434	43.7464	78.9282	66.3144	66.4081	49.7795	6.11232	28.6829	89.2575	0.119804
uninfected donor 3	202.889	127.705	94.9522	38.8101	61.0128	79.4445	85.0046	53.8143	3.67527	35.4581	130.169	0.533921
uninfected donor 4	270.089	177.712	120.855	34.0665	80.4891	85.1648	113.807	57.7907	5.15611	42.1752	100.763	0.24786
uninfected donor 5	362.719	250.317	113.827	36.296	70.4997	83.5389	93.0176	62.4008	4.41852	33.8038	83.5459	0.535743
uninfected donor 6	239.748	137.946	94.9968	42.3204	93.8924	81.728	89.9214	47.0818	4.73077	36.8116	131.591	0.925202
uninfected donor 7	269.176	161.121	121.344	38.0552	77.2557	87.2285	97.3557	60.1989	6.63478	39.6051	96.2902	0.901962
uninfected donor 8	285.011	148.407	141.205	50.9597	80.0262	105.801	131.26	76.6004	4.54138	40.2917	132.51	0.299084
uninfected donor 9	328.839	194.141	120.623	50.5926	89.1986	69.1351	93.1951	67.2513	3.60801	36.0154	126.353	0.396024
uninfected donor 10	346.435	225.473	111.34	50.102	74.9399	60.9342	86.012	72.7059	4.43443	33.4914	109.876	0.422168
uninfected donor 11	276.703	237.976	132.292	55.8451	67.4798	83.4509	92.9416	65.4166	5.61485	43.4758	136.708	1.27173
uninfected donor 12	200.554	70.0571	84.5103	50.6141	90.4586	70.0096	72.9626	43.9943	7.22881	42.2931	134.576	1.06266
uninfected donor 13	426.797	409.573	153.067	47.0231	86.0563	93.1898	117.734	65.4864	4.80929	45.1935	106.752	0.555014
	SRSF1	SRSF2	SRSF3	SRSF4	SRSF5	SRSF6	SRSF7	SRSF8	SRSF9	SRSF10	SRSF11	SRSF12
HIV+ patient 1	134.917	64.6178	69.6154	34.5572	85.6818	89.652	78.1024	44.4718	5.15734	33.3442	100.683	0.306912
HIV+ patient 2	108.311	74.4114	82.1971	40.3192	95.5419	72.4928	63.8692	49.8811	5.39797	34.3814	128.106	0.185154
HIV+ patient 3	93.2289	68.5345	97.2519	33.888	95.3755	89.8218	67.8448	50.7212	6.2289	28.4774	91.2359	0.036111
HIV+ patient 4	427.847	387.418	106.168	44.647	62.1823	75.6119	111.882	62.0607	0.74932	37.9735	126.412	0.941514
HIV+ patient 5	246.002	117.394	90.075	49.094	92.1372	80.9683	85.0338	55.012	5.33635	40.6047	134.352	0.698884
HIV+ patient 6	187.974	89.9887	108.586	32.3895	93.4423	99.4724	98.7906	55.1855	3.62575	29.1422	96.3277	0.466372
HIV+ patient 7	70.0394	55.5156	69.0836	39.645	79.2871	74.9074	53.0739	54.8601	4.9926	30.5242	125.18	0.284852
HIV+ patient 8	145.148	98.4361	80.5862	37.9912	64.8387	76.6754	70.7334	47.8256	4.56033	31.5492	118.137	0.379207
HIV+ patient 9	102.886	67.0116	79.0542	39.6075	80.719	90.2178	71.3612	58.6523	3.67135	31.3199	124.239	0.25186
HIV+ patient 10	25.8666	62.3625	77.2077	46.0917	59.4025	111.502	18.7479	36.2241	4.2305	32.2252	154.759	0.211068
HIV+ patient 11	376.077	304.161	88.5379	48.4987	91.4943	72.0885	102.427	73.7001	1.97531	38.316	128.417	0.578175
HIV+ patient 12	229.655	201.099	104.62	49.6392	76.0759	86.6287	75.316	58.2159	6.53987	35.7838	118.121	0.258834
HIV+ patient 13	14.8771	35.2185	70.6643	37.3553	70.9963	98.7274	17.4219	43.2536	5.50903	29.5878	126.067	0.206143
HIV+ patient 14	18.9655	25.2583	48.3102	45.0409	55.5671	62.3215	17.7794	43.2764	7.50544	21.2719	97.1891	0.209445
HIV+ patient 15	29.6446	108.309	82.0101	43.657	88.464	79.2631	29.7721	43.3454	8.54609	30.4722	137.463	0.498565
HIV+ patient 16	227.14	191.095	95.9092	25.1692	54.0643	76.3482	86.44	67.2716	0.996395	27.1256	80.8516	0.596546
HIV+ patient 17	15.907	42.5457	58.5781	41.4376	60.7362	69.0345	18.9138	27.6462	4.54096	24.9594	125.86	0.420548
HIV+ patient 18	23.1497	88.8247	99.9853	71.1367	55.4376	122.049	36.4922	43.4083	5.63229	32.7448	161.355	0.386384
HIV+ patient 19	440.599	362.784	127.658	50.8776	85.2715	83.8818	117.158	79.7867	4.97316	46.0906	131.887	0.818801

## Sheet: uninfected vs. ART-treated
	Transcripts Per Kilobase Million (TPM)
	SRSF1	SRSF2	SRSF3	SRSF4	SRSF5	SRSF6	SRSF7	SRSF8	SRSF9	SRSF10	SRSF11	SRSF12
uninfected donor 1	278.244	172.818	109.546	81.3587	113.759	51.5134	76.197	54.2526	8.04458	47.9334	144.36	0.441497
uninfected donor 2	268.546	164.96	101.674	46.3543	84.6897	61.8176	78.2651	66.0615	6.49489	38.0386	125.949	0.45829
uninfected donor 3	189.606	111.751	117.919	119.41	73.852	64.5768	70.2944	51.8605	11.9649	50.8847	274.701	1.86627
uninfected donor 4	266.532	78.2181	77.6942	48.0829	67.9127	56.1305	66.7586	59.7171	6.40548	44.6645	129.633	1.05462
uninfected donor 5	333.713	165.455	92.032	49.8922	95.5528	61.9339	98.0002	61.5511	3.80935	42.5459	129.057	0.429579
uninfected donor 6	346.427	178.354	88.9279	51.6154	105.345	71.0601	97.4821	72.3716	3.93627	42.8456	132.995	0.395172
uninfected donor 7	358.897	160.498	89.3379	45.1691	65.8231	58.4664	85.8579	56.1454	2.84148	38.6187	110.389	0.980937
uninfected donor 8	343.863	205.727	99.9975	46.404	75.1609	47.7501	84.3408	49.6634	3.99879	35.3195	102.089	0.14008
uninfected donor 9	351.791	214.439	106.141	50.909	93.139	76.1519	101.784	70.4717	3.78983	35.9049	116.117	0.835372
uninfected donor 10	272.019	98.4391	84.5145	51.1552	110.07	71.038	93.8017	59.8901	5.38873	42.7463	135.392	1.1925
uninfected donor 11	370.093	199.71	107.427	59.5419	100.24	70.6017	98.4191	80.0204	4.43048	43.2632	145.216	1.25151
	SRSF1	SRSF2	SRSF3	SRSF4	SRSF5	SRSF6	SRSF7	SRSF8	SRSF9	SRSF10	SRSF11	SRSF12
HIV+ ART-treated patient 1	397.861	218.66	90.9853	54.9345	103.172	72.2908	94.5784	68.4128	4.02729	41.8904	141.309	1.16609
HIV+ ART-treated patient 2	343.06	120.624	76.5891	52.9813	92.3774	60.8574	85.1807	76.9288	3.55145	36.1146	142.567	0.508456
HIV+ ART-treated patient 3	298.677	109.086	99.4866	42.4569	78.9198	72.505	85.8652	58.8576	4.60367	38.4322	114.82	0.178766
HIV+ ART-treated patient 4	329.77	114.825	71.9233	51.0983	81.3809	59.5497	75.8317	46.8979	2.46524	37.3913	136.384	0.879422
HIV+ ART-treated patient 5	381.315	158.221	91.2929	58.6844	91.7943	60.8767	85.2273	75.3533	4.5702	40.5835	146.502	0.213766
HIV+ ART-treated patient 6	378.223	183.04	77.8503	47.4041	82.166	49.1108	78.4588	60.1431	3.31169	35.8231	113.213	0.262139
HIV+ ART-treated patient 7	351.711	184.442	69.1933	57.0389	102.266	54.7503	69.3613	61.2706	3.55018	32.7535	125.965	0.55292
HIV+ ART-treated patient 8	351.756	214.188	98.0408	56.2758	124.091	79.7177	105.708	81.2827	3.60735	35.7863	135.647	0.5874
HIV+ ART-treated patient 9	412.69	191.8	81.1065	58.1363	110.112	59.2596	102.151	75.3643	2.81448	39.312	160.854	1.23241
HIV+ ART-treated patient 10	364.659	202.845	80.5074	56.3581	89.0079	61.8286	87.0253	63.5008	2.57527	37.2622	128.266	0.960006
HIV+ ART-treated patient 11	364.424	169.258	75.2526	45.0926	96.5585	59.7511	75.4316	43.9002	2.89669	33.9108	119.147	0.581613
HIV+ ART-treated patient 12	408.774	212.051	86.4456	49.8969	73.8403	56.9177	86.9249	66.429	3.47479	36.9505	119.057	0.773112
HIV+ ART-treated patient 13	401.158	138.625	68.7326	48.2341	104.819	71.4471	79.9143	71.505	3.68638	41.5971	161.992	0.838536
HIV+ ART-treated patient 14	378.287	187.227	77.8054	51.0845	80.4538	62.1525	75.3435	74.9383	2.36649	36.9772	135.31	0.640484
